# Supplementary material for: Chemometric Analysis Evidencing the Variability in the Composition of Essential Oils in 10 Salvia Species from Different Taxonomic Sections or Phylogenetic Clades
Source: Molecules. 2024 Mar 29;29(7):1547. doi: 10.3390/molecules29071547 (PMC11013157; doi:10.3390/molecules29071547)
Supplement: Supplementary file 1 [file molecules-29-01547-s001.zip]

Archive with 1 entries (1 files):
- molecules-2878230-supplementary.pdf
